# Supplementary material for: Multigenerational Social Housing and Group-Rearing Enhance Female Reproductive Success in Captive Rhesus Macaques (Macaca mulatta)
Source: Biology (Basel). 2022 Jun 27;11(7):970. doi: 10.3390/biology11070970 (PMC9311885; doi:10.3390/biology11070970)
Supplement: Supplementary file 1 [file biology-11-00970-s001.zip]

Archive with 2 entries (2 files):
- File S1 - Age analyses.pdf
- File S2 - Statistical outcomes.pdf
